# Supplementary material for: Tracing the Lineage of Two Traits Associated with the Coat Protein of the Tombusviridae: Silencing Suppression and HR Elicitation in Nicotiana Species
Source: Viruses. 2019 Jun 28;11(7):588. doi: 10.3390/v11070588 (PMC6669612; doi:10.3390/v11070588)
Supplement: Supplementary file 1 [file viruses-11-00588-s001.zip]

Archive with 1 entries (1 files):
- viruses-498781-supplementary.pptx
